# Supplementary material for: Bi-directional gene set enrichment and canonical correlation analysis identify key diet-sensitive pathways and biomarkers of metabolic syndrome
Source: BMC Bioinformatics. 2010 Oct 7;11:499. doi: 10.1186/1471-2105-11-499 (PMC3098081; doi:10.1186/1471-2105-11-499)
Supplement: Additional file 1 — bi-directional GSEA script. R script used to carry out bi-directional gene set enrichment analysis. Adapted from gsealmPerm function in GSEAlm package [17]. [file 1471-2105-11-499-S1.TXT]

##########
### Function: gsealmPerm_abs
### Use as gsealmPerm function from the GSEAlm package (Jiang and Gentleman, 2007)
##########

##USAGE:
	#eSet: ExpressionSet, as prepared for the gsealmPerm function.
	#formula: an object of class formula (see R documentation), representing the RHS of linear model to be fit.
	#nperm: Number of permutations to use in permutation test, to simulate null distribution.
	#mat = incidence matrix, with gene sets as rows, Affymetrix probeset names as columns, and values of 0/1 representing absence/presence of each gene in each gene set.
	#min= threshold for minimum number of genes in each gene set, below which the gene set is removed from the analysis.

##Required packages: GSEAlm, gtools, Biobase

##OUTPUT: 
	#A matrix with 'p-values' (i.e., results from permutation test) for bi-directional enrichment, up-regulation and down-regulation.
#######

gsealmPerm_forpub<-
function (eSet, formula = "", nperm, mat, min, na.rm = TRUE, ...) 
{	

	##########
	### Function: GSNormalize_abs
	### In calculating gene-set level t-statistics, uses the absolute value of the per-gene t-statistics, so the gene-set level statistics will include cases where regulation changes in the gene set occur in both directions
	##########

	GSNormalize_abs<-
	function (dataset, incidence, gseaFun = crossprod, fun1 = "/", 
		fun2 = sqrt, removeShift = FALSE, removeStat = mean, ...) 
	{
		dataset = as.matrix(dataset)
		if (removeShift) {
			colStats = apply(dataset, 2, removeStat)
			dataset = sweep(dataset, 2, STATS = colStats)
		}
		if (ncol(incidence) != nrow(dataset)) 
			stop("GSNormalize: non-conforming matrices")
		outm_abs = gseaFun(t(incidence), abs(dataset), ...) #calculate gene-set level t-statistics using absolute value 
		rownames(outm_abs) = rownames(incidence)
		colnames(outm_abs) = colnames(dataset)
		normby = fun2(rowSums(incidence))
		outm_abs = sweep(outm_abs, 1, normby, FUN = fun1)
	}
	
##########
	
	require(affy)
	require(GSEAlm)
	require(gtools)
	idx = intersect(featureNames(eSet), colnames(mat))
	eSet<-eSet[intersect(featureNames(eSet), colnames(mat)),]
	mat=mat[, idx] 
	nSamp = ncol(eSet)
	if (formula == "") {
		nvar = 0
	}
	else {
		xvarnames = all.vars(formula)
		nvar <- length(xvarnames)
	}
	obsRaw = lmPerGene(eSet = eSet, formula = formula, na.rm = na.rm)
	if (nvar > 0) {
		observedStats = GSNormalize(obsRaw$coefficients[2, ]/sqrt(obsRaw$coef.var[2, 
			]), incidence = mat, ...) #generate gene set enrichment scores using raw values

		observedStats_abs = GSNormalize_abs(obsRaw$coefficients[2, ]/sqrt(obsRaw$coef.var[2, 
			]), incidence = mat, ...) #generate gene set enrichment scores using absolute values for use in the bi-directional enrichment test

   
	}
	else {
		observedStats = GSNormalize(t(obsRaw$coefficients), incidence = mat, 
			fun2 = identity, ...)
			
		observedStats_abs = GSNormalize_abs(t(obsRaw$coefficients), incidence = mat, 
			fun2 = identity, ...)
	}
	perm.eset = eSet
	i <- 1L
	if (nvar > 0) 
	{
		permMat <- matrix(0, nrow = nrow(eSet), ncol = nperm) #create an empty matrix with rows = Affymetrix probesets and 1 column for each permutation.  Each column of the matrix will represent a vector of t scores (one for each Affymetrix probeset) derived from a linear model fit to the permuted variables in the "formula" argument.
		
		while (i < (nperm + 1)) 
		{
			if (nvar >= 2) 
			{
				splitter = pData(eSet)[, xvarnames[2]]
				if (nvar > 2) 
				  splitter = as.list(pData(eSet)[, xvarnames[2:nvar]])
				
				label.perm=unsplit(lapply(split(1:nSamp, splitter), sample), splitter)
				pData(perm.eset)[, xvarnames[1]] <- pData(eSet)[label.perm, 
                  xvarnames[1]] #generate randomized sample labels
			}
			else if (nvar == 1) 
			{
				pData(perm.eset)[, xvarnames[1]] <- pData(eSet)[sample(1:nSamp), 
				  xvarnames[1]]
			}
			temp.results <- lmPerGene(eSet = perm.eset, formula = formula, 
				na.rm = na.rm)
			permMat[, i] <- temp.results$coefficients[2, ]/sqrt(temp.results$coef.var[2, 
				])
			i <- i + 1L
		}
		permMat2<-permMat
		
		permMat <- GSNormalize(permMat, incidence = mat, ...) #generate gene set enrichment scores, normalized for the number of probesets in each gene set
		
		permMat_abs <- GSNormalize_abs(permMat2, incidence = mat, ...) #generate gene set enrichment scores (using absolute t values), normalized for the number of probesets in each gene set
		rownames(permMat) = rownames(mat)
		rownames(permMat_abs) = rownames(mat)
		
	}
   
	else if (nvar == 0) 
	{
		permMat <- matrix(0, nrow = nrow(mat), ncol = nperm)
		rownames(permMat) = rownames(mat)
		for (i in 1:nperm) permMat[, i] = GSNormalize(t(obsRaw$coefficients), 
			incidence = mat[, sample(1:ncol(mat))], fun2 = identity, 
			...)
	}
	pvalFromPermMat <- function(obs, perms, obabs, permabs) 
	{
   
	N <- ncol(perms)
	pvals <- matrix(as.double(NA), nr=nrow(perms), ncol=3)
	prefix<-substr(sampleNames(eSet)[4], 1,1)
	dimnames(pvals) <- list(rownames(perms), c("Bidir","Up","Down"))

	tempObs <- rep(obs, ncol(perms))
	tempObabs<-rep(obabs, ncol(perms))
	dim(tempObs) <- dim(perms)
	dim(tempObabs)<-dim(perms)
	pvals[ , 1] <- rowSums(permabs >= tempObabs)/N
	pvals[ , 2] <- rowSums(perms >= tempObs)/N
	pvals[ , 3] <- rowSums(perms <= tempObs)/N
  
	pvals
	}
		
	p<-pvalFromPermMat(observedStats, permMat, observedStats_abs,
	permMat_abs) #generate 'p values' from enrichment scores, by determining proportion of times 'true' enrichment score is greater than or less than permuted enrichment scores.

	x<-rowSums(mat)
	numGenes<-x[names(x) %in% rownames(p)]
	numGenes<-numGenes[numGenes>=min]
	p<-p[rownames(p) %in% names(numGenes),]
	
	return(p)

}


EXAMPLE:

gseaRES<-gsealmPerm_forpub(eset, ~pheno, nperm=100, mat=mat, min=5) ##pheno is a vector representing the variables for the RHS of the linear model to be fit (e.g., group membership values, phenotypic data, etc.)
